# Supplementary material for: Type II Diabetes Mellitus and COVID-19: Exploring Insulin Management in Patients from Family Medicine Clinics
Source: Pharmacy (Basel). 2025 Jul 4;13(4):93. doi: 10.3390/pharmacy13040093 (PMC12286016; doi:10.3390/pharmacy13040093)
Supplement: Supplementary file 1 [file pharmacy-13-00093-s001.zip]

Archive with 1 entries (1 files):
- pharmacy-3699048-supplementary.pdf
